# Supplementary material for: DNA methylome analysis reveals novel insights into active hypomethylated regulatory mechanisms of temperature-dependent flower opening in Osmanthus fragrans
Source: Hortic Res. 2024 Jan 10;11(3):uhae010. doi: 10.1093/hr/uhae010 (PMC10923647; doi:10.1093/hr/uhae010)
Supplement: Web_Material_uhae010 [file web_material_uhae010.zip]

Archive with 2 entries (2 files):
- Supplementary Figures revised.docx
- Supplementary Tables(1).xlsx
