# Supplementary material for: DNA methylome analysis reveals novel insights into active hypomethylated regulatory mechanisms of temperature-dependent flower opening in Osmanthus fragrans
Source: Hortic Res. 2024 Jan 10;11(3):uhae010. doi: 10.1093/hr/uhae010 (PMC10923647; doi:10.1093/hr/uhae010)
Supplement: Web_Material_uhae010 [file web_material_uhae010.zip › Supplementary Tables(1).xlsx]

## Sheet: Sheet1
Table S1. Mapping statistics of bisulfite sequencing.
Samples	Total reads	Mapped reads	Mapping rate(%)	Duplication rate(%)	BS Conversion Rate(%)
H_1	102024657	70468430	69.07	19.28	99.571
H_2	101562089	68706753	67.65	19.65	99.525
H_3	96271621	68256579	70.9	19.88	99.609
L24_1	100632833	71751209	71.3	21.11	99.584
L24_2	102985354	71152581	69.09	19.76	99.536
L24_3	103069956	74457736	72.24	21.19	99.596
L48_1	101397209	71819643	70.83	18.75	99.636
L48_2	100177864	71827528	71.7	19.65	99.639
L48_3	99117815	70224971	70.85	19.81	99.636
L72_1	105970508	76574289	72.26	19.77	99.647
L72_2	100152573	71969638	71.86	18.1	99.654
L72_3	111266877	80790879	72.61	19.07	99.659
Note: Three biological replicates at each stage.

## Sheet: Sheet2
Table S2. Methylation rate.
Samples	C_covgMean	C(Mb)	CG(Mb)	CHG(Mb)	CHH(Mb)	mC(%)	mCG(%)	mCHG(%)	mCHH(%)
H_1	6.3	1608.2	182.3	213	1213	16.05	27.48	18.75	53.76
H_2	6.3	1591	176.4	207.8	1206.8	17.87	28	18.68	53.3
H_3	6.1	1545.5	170.8	200.4	1174.3	18.49	27.69	18.57	53.73
L24_1	6.3	1602.8	175.6	207.4	1219.8	17.69	28.05	18.79	53.15
L24_2	6.4	1619.4	182.4	212.1	1224.8	18.77	27.46	18.65	53.88
L24_3	6.7	1701.5	185.2	219.5	1296.8	17.33	27.9	18.67	53.41
L48_1	6.6	1682	183.1	215.8	1283.1	16.15	29.88	19.81	50.3
L48_2	6.3	1600.6	176.6	206.5	1217.5	16.47	30.26	20.14	49.58
L48_3	6.4	1636	178.9	210.9	1246.2	16.04	30.31	20.01	49.66
L72_1	7	1785.6	196.2	230.6	1358.7	14.42	32.96	21.75	45.27
L72_2	6.8	1724	189.1	223.1	1311.7	15.74	30.76	20.52	48.7
L72_3	7.5	1893.4	205.4	241.1	1446.8	15.33	30.6	20.59	48.8
Note: mC, Methylated cytosines; mC rate =mC/(mC + unmC*100%); mCG proportion = mCG/(mC * 100%); mCHG proportion = mCHG/(mC * 100%); mCHH proportion = mCHH/(mC * 100%) The value above is the average of three biological replicates.

## Sheet: Sheet3
Table S3. Gene Ontology enrichment analysis of Hypo-DMRs in the promoter region associated with DEGs across various comparison groups.
Comparison group	GO_accession	Description	Term_type	Over_represented_pValue	DMR_item	DMR_list	Bg_item	Bg_list	DMR genes
L24 VS H	GO:0003723	RNA binding	molecular_function	0.041621	1	1	1220	29312	evm.TU.Chr14.438,evm.TU.Chr15.362,evm.TU.Chr12.2044
L24 VS H	GO:0015078	hydrogen ion transmembrane transporter activity	molecular_function	0.03879	1	3	384	29312	evm.TU.Chr13.1452
L24 VS H	GO:0008320	protein transmembrane transporter activity	molecular_function	0.00068217	1	5	4	29312	evm.TU.Chr10.2273
L24 VS H	GO:0001071	nucleic acid binding transcription factor activity	molecular_function	0.018104	2	5	1305	29312	evm.TU.Chr2.2105,evm.TU.Chr3.1095
L24 VS H	GO:0016817	hydrolase activity, acting on acid anhydrides	molecular_function	0.014814	10	80	1662	29312	evm.TU.Chr9.242,evm.TU.Chr14.1319,evm.TU.Chr1.1126,evm.TU.Chr1.639,evm.TU.Chr15.1816,evm.TU.Chr6.801,evm.TU.Chr17.312,evm.TU.Chr17.424,evm.TU.Chr11.559,evm.TU.Chr12.323
L24 VS H	GO:0003924	GTPase activity	molecular_function	0.015597	5	80	535	29312	evm.TU.Chr17.424,evm.TU.Chr17.312,evm.TU.Chr1.1126,evm.TU.Chr14.1319,evm.TU.Chr11.559
L24 VS H	GO:0097599	xylanase activity	molecular_function	0.013573	1	80	5	29312	evm.TU.Chr12.150
L24 VS H	GO:0016757	transferase activity, transferring glycosyl groups	molecular_function	0.030604	6	80	863	29312	evm.TU.Chr3.223,evm.TU.Chr2.1886,evm.TU.Chr10.1043,evm.TU.Chr9.1724,evm.TU.Chr19.3,evm.TU.Chr13.312
L24 VS H	GO:0008915	lipid-A-disaccharide synthase activity	molecular_function	0.026964	1	80	10	29312	evm.TU.Chr9.1724
L24 VS H	GO:0006397	mRNA processing	biological_process	0.024263	1	3	239	29312	evm.TU.Chr12.2044
L24 VS H	GO:1901575	organic substance catabolic process	biological_process	0.046475	4	54	736	29312	evm.TU.Chr16.2072,evm.TU.Chr5.1150,evm.TU.Chr7.285,evm.TU.Chr6.55
L24 VS H	GO:0005975	carbohydrate metabolic process	biological_process	0.047377	6	54	1433	29312	evm.TU.Chr18.27_evm.TU.Chr18.28,evm.TU.Chr9.1700,evm.TU.Chr13.14,evm.TU.Chr7.285,evm.TU.Chr13.1300,evm.TU.Chr6.1398
L24 VS H	GO:0009733	response to auxin	biological_process	0.025233	2	80	90	29312	evm.TU.Chr2.1483,evm.TU.Chr7.120
L24 VS H	GO:0042221	response to chemical	biological_process	0.042462	4	80	480	29312	evm.TU.Chr1.697,evm.TU.Chr7.120,evm.TU.Chr10.368,evm.TU.Chr2.1483
L24 VS H	GO:0070070	proton-transporting V-type ATPase complex assembly	biological_process	0.03227	1	80	12	29312	evm.TU.Chr5.1885
L24 VS H	GO:0006338	chromatin remodeling	biological_process	0.014245	3	80	185	29312	evm.TU.Chr6.801,evm.TU.Chr15.1816,evm.TU.Chr9.242
L24 VS H	GO:0006629	lipid metabolic process	biological_process	0.013447	8	80	1155	29312	evm.TU.Chr14.674,evm.TU.Chr3.776,evm.TU.Chr3.22,evm.TU.Chr9.1724,evm.TU.Chr3.1461,evm.TU.Chr2.1886,evm.TU.Chr5.1528,evm.TU.Chr14.1644
L24 VS H	GO:0043231	intracellular membrane-bounded organelle	cellular_component	0.018238	2	2	3959	29312	evm.TU.Chr13.1605,evm.TU.Chr9.502
L24 VS H	GO:0044425	membrane part	cellular_component	0.029574	13	54	4047	29312	evm.TU.Chr11.1311,evm.TU.Chr3.1109,evm.TU.Chr13.248,evm.TU.Chr5.677,evm.TU.Chr8.360,evm.TU.Chr2.2111,evm.TU.Chr10.1076,evm.TU.Chr2.2442,evm.TU.Chr2.504,evm.TU.Chr13.1300,evm.TU.Chr6.55,evm.TU.Chr17.539,evm.TU.Chr10.1245
L24 VS H	GO:0005942	phosphatidylinositol 3-kinase complex	cellular_component	0.037547	1	80	14	29312	evm.TU.Chr15.1828
L24 VS H	GO:0009279	cell outer membrane	cellular_component	0.0243	1	80	9	29312	evm.TU.Chr11.559
L48 VS H	GO:0015095	magnesium ion transmembrane transporter activity	molecular_function	0.010594	1	12	26	29312	evm.TU.Chr6.1242
L48 VS H	GO:0008320	protein transmembrane transporter activity	molecular_function	0.0027266	1	20	4	29312	evm.TU.Chr10.2273
L48 VS H	GO:0003964	RNA-directed DNA polymerase activity	molecular_function	0.010188	1	20	15	29312	evm.TU.Chr9.996
L48 VS H	GO:0017069	snRNA binding	molecular_function	0.010188	1	20	15	29312	evm.TU.Chr15.467
L48 VS H	GO:0043169	cation binding	molecular_function	0.018585	7	20	4259	29312	evm.TU.Chr17.1735,evm.TU.Chr3.3019,evm.TU.Chr2.2480,evm.TU.Chr16.2117,evm.TU.Chr7.238,evm.TU.Chr10.2273,evm.TU.Chr6.736
L48 VS H	GO:0022804	active transmembrane transporter activity	molecular_function	0.031547	2	20	411	29312	evm.TU.Chr10.2273,evm.TU.Chr17.1296
L48 VS H	GO:0008175	tRNA methyltransferase activity	molecular_function	0.041477	1	20	62	29312	evm.TU.Chr20.423
L48 VS H	GO:0046914	transition metal ion binding	molecular_function	0.016708	6	23	2743	29312	evm.TU.Chr1.2419,evm.TU.Chr13.1944,evm.TU.Chr16.1524,evm.TU.Chr10.1297,evm.TU.Chr2.2066,evm.TU.Chr10.372
L48 VS H	GO:0003954	NADH dehydrogenase activity	molecular_function	0.037007	1	23	48	29312	evm.TU.Chr2.2236
L48 VS H	GO:0016655	oxidoreductase activity, acting on NAD(P)H, quinone or similar compound as acceptor	molecular_function	0.0483	1	23	63	29312	evm.TU.Chr2.2236
L48 VS H	GO:0016209	antioxidant activity	molecular_function	0.01116	5	157	249	29312	evm.TU.Chr16.1735,evm.TU.Chr17.1169,evm.TU.Chr8.987,evm.TU.Chr12.338,evm.TU.Chr16.1207
L48 VS H	GO:0008017	microtubule binding	molecular_function	0.015616	4	157	178	29312	evm.TU.Chr11.2156,evm.TU.Chr3.2036,evm.TU.Chr23.1165,evm.TU.Chr19.89
L48 VS H	GO:0003777	microtubule motor activity	molecular_function	0.01714	3	157	101	29312	evm.TU.Chr3.2036,evm.TU.Chr11.2156,evm.TU.Chr19.89
L48 VS H	GO:0071949	FAD binding	molecular_function	0.024064	3	157	115	29312	evm.TU.Chr22.1588,evm.TU.Chr17.532,evm.TU.Chr18.1127
L48 VS H	GO:0016491	oxidoreductase activity	molecular_function	0.029297	22	157	2683	29312	evm.TU.Chr12.1297,evm.TU.Chr5.1190,evm.TU.Chr9.1810,evm.TU.Chr7.2164,evm.TU.Chr2.797,evm.TU.Chr12.1029,evm.TU.Chr17.532,evm.TU.Chr17.1169,evm.TU.Chr8.987,evm.TU.Chr5.1075,evm.TU.Chr4.9,evm.TU.Chr21.982,evm.TU.Chr16.1735,evm.TU.Chr3.776,evm.TU.Chr15.1676,evm.TU.Chr22.1588,evm.TU.Chr18.110,evm.TU.Chr12.338,evm.TU.Chr16.1207,evm.TU.Chr18.1127,evm.TU.Chr8.814,evm.TU.Chr7.1435
L48 VS H	GO:0016747	transferase activity, transferring acyl groups other than amino-acyl groups	molecular_function	0.029541	6	157	433	29312	evm.TU.Chr2.2108,evm.TU.Chr22.499,evm.TU.Chr12.1992,evm.TU.Chr9.486,evm.TU.Chr4.650,evm.TU.Chr13.1612
L48 VS H	GO:0016746	transferase activity, transferring acyl groups	molecular_function	0.031118	7	157	558	29312	evm.TU.Chr4.650,evm.TU.Chr13.1612,evm.TU.Chr9.486,evm.TU.Chr13.1287,evm.TU.Chr12.1992,evm.TU.Chr2.2108,evm.TU.Chr22.499
L48 VS H	GO:0016709	oxidoreductase activity, acting on paired donors, with incorporation or reduction of molecular oxygen, NAD(P)H as one donor, and incorporation of one atom of oxygen	molecular_function	0.034017	2	157	54	29312	evm.TU.Chr17.532,evm.TU.Chr22.1588
L48 VS H	GO:0009008	DNA-methyltransferase activity	molecular_function	0.0369	1	157	7	29312	evm.TU.Chr13.576
L48 VS H	GO:1901476	carbohydrate transporter activity	molecular_function	0.037548	2	157	57	29312	evm.TU.Chr21.437,evm.TU.Chr4.1302
L48 VS H	GO:0009733	response to auxin	biological_process	0.059668	1	20	90	29312	evm.TU.Chr17.255
L48 VS H	GO:0007165	signal transduction	biological_process	0.023181	2	5	1486	29312	evm.TU.Chr13.1055,evm.TU.Chr9.408
L48 VS H	GO:0007154	cell communication	biological_process	0.026536	2	5	1596	29312	evm.TU.Chr13.1055,evm.TU.Chr9.408
L48 VS H	GO:0051716	cellular response to stimulus	biological_process	0.045131	2	5	2120	29312	evm.TU.Chr9.408,evm.TU.Chr13.1055
L48 VS H	GO:0009190	cyclic nucleotide biosynthetic process	biological_process	0.0044948	1	12	11	29312	evm.TU.Chr13.1457
L48 VS H	GO:0000184	nuclear-transcribed mRNA catabolic process, nonsense-mediated decay	biological_process	0.0053101	1	12	13	29312	evm.TU.Chr20.750
L48 VS H	GO:0006401	RNA catabolic process	biological_process	0.015853	1	12	39	29312	evm.TU.Chr20.750
L48 VS H	GO:0007264	small GTPase mediated signal transduction	biological_process	0.023642	2	23	305	29312	evm.TU.Chr16.817,evm.TU.Chr11.559
L48 VS H	GO:0071554	cell wall organization or biogenesis	biological_process	0.009386	4	157	153	29312	evm.TU.Chr6.993,evm.TU.Chr6.1004,evm.TU.Chr6.1003,evm.TU.Chr4.1031
L48 VS H	GO:0008643	carbohydrate transport	biological_process	0.010806	3	157	85	29312	evm.TU.Chr9.1453,evm.TU.Chr21.437,evm.TU.Chr4.1302
L48 VS H	GO:0043248	proteasome assembly	biological_process	0.01594	2	157	36	29312	evm.TU.Chr18.1774,evm.TU.Chr15.1072
L48 VS H	GO:0015858	nucleoside transport	biological_process	0.015983	1	157	3	29312	evm.TU.Chr16.1014
L48 VS H	GO:0006399	tRNA metabolic process	biological_process	0.041656	7	157	595	29312	evm.TU.Chr18.1127,evm.TU.Chr18.931,evm.TU.Chr4.153,evm.TU.Chr2.1580,evm.TU.Chr22.1588,evm.TU.Chr17.532,evm.TU.Chr20.1211
L48 VS H	GO:0006629	lipid metabolic process	biological_process	0.0438	9	118	1155	29312	evm.TU.Chr4.2408,evm.TU.Chr2.2442,evm.TU.Chr22.611,evm.TU.Chr19.340,evm.TU.Chr10.1890,evm.TU.Chr11.988,evm.TU.Chr11.1047,evm.TU.Chr14.1784,evm.TU.Chr18.1339
L48 VS H	GO:0044429	mitochondrial part	cellular_component	0.002187	3	20	386	29312	evm.TU.Chr9.996,evm.TU.Chr1.2708,evm.TU.Chr17.1509
L48 VS H	GO:0030964	NADH dehydrogenase complex	cellular_component	0.011539	1	20	17	29312	evm.TU.Chr17.1509
L48 VS H	GO:0031090	organelle membrane	cellular_component	0.014649	3	20	768	29312	evm.TU.Chr1.2708,evm.TU.Chr9.996,evm.TU.Chr17.1509
L48 VS H	GO:0009279	cell outer membrane	cellular_component	0.0070408	1	23	9	29312	evm.TU.Chr11.559
L48 VS H	GO:0030313	cell envelope	cellular_component	0.01867	1	23	24	29312	evm.TU.Chr11.559
L48 VS H	GO:1902494	catalytic complex	cellular_component	0.032527	3	23	902	29312	evm.TU.Chr16.27,evm.TU.Chr10.1297,evm.TU.Chr13.1944
L48 VS H	GO:0016020	membrane	cellular_component	0.043885	9	23	6352	29312	evm.TU.Chr10.372,evm.TU.Chr2.2236,evm.TU.Chr21.1455,evm.TU.Chr16.27,evm.TU.Chr11.559,evm.TU.Chr13.975,evm.TU.Chr14.1006,evm.TU.Chr4.1258,evm.TU.Chr4.1405
L72 VS H	GO:0016676	oxidoreductase activity, acting on a heme group of donors, oxygen as acceptor	molecular_function	0.048663	1	20	73	29312	evm.TU.Chr1.1523
L72 VS H	GO:0016849	phosphorus-oxygen lyase activity	molecular_function	0.012889	1	20	19	29312	evm.TU.Chr3.2854
L72 VS H	GO:0004809	tRNA (guanine-N2-)-methyltransferase activity	molecular_function	0.0071421	1	15	14	29312	evm.TU.Chr5.773
L72 VS H	GO:0003872	6-phosphofructokinase activity	molecular_function	0.011202	1	15	22	29312	evm.TU.Chr12.1683
L72 VS H	GO:0019200	carbohydrate kinase activity	molecular_function	0.027287	1	15	54	29312	evm.TU.Chr12.1683
L72 VS H	GO:0009020	tRNA (guanosine-2'-O-)-methyltransferase activity	molecular_function	0.0037822	1	37	3	29312	evm.TU.Chr20.423
L72 VS H	GO:0005199	structural constituent of cell wall	molecular_function	0.0138	1	37	11	29312	evm.TU.Chr22.596
L72 VS H	GO:0030337	DNA polymerase processivity factor activity	molecular_function	0.026289	1	52	15	29312	evm.TU.Chr19.629
L72 VS H	GO:0016676	oxidoreductase activity, acting on a heme group of donors, oxygen as acceptor	molecular_function	0.0074848	2	52	73	29312	evm.TU.Chr1.2979,evm.TU.Chr11.2207
L72 VS H	GO:0015078	hydrogen ion transmembrane transporter activity	molecular_function	0.030739	3	52	384	29312	evm.TU.Chr9.2477,evm.TU.Chr11.2207,evm.TU.Chr1.2979
L72 VS H	GO:0004620	phospholipase activity	molecular_function	0.036613	1	52	21	29312	evm.TU.Chr17.1901
L72 VS H	GO:0030246	carbohydrate binding	molecular_function	0.047857	2	52	197	29312	evm.TU.Chr13.1114,evm.TU.Chr8.1312
L72 VS H	GO:0003824	catalytic activity	molecular_function	0.0075436	86	148	14017	29312	evm.TU.Chr9.2381,evm.TU.Chr19.3,evm.TU.Chr15.1610,evm.TU.Chr9.1131,evm.TU.Chr3.251,evm.TU.Chr22.763,evm.TU.Chr13.990,evm.TU.Chr4.2656,evm.TU.Chr9.928,evm.TU.Chr3.2824,evm.TU.Chr17.472,evm.TU.Chr13.1984,evm.TU.Chr22.865,evm.TU.Chr15.353,evm.TU.Chr11.1637,evm.TU.Chr9.709,evm.TU.Chr23.1513,evm.TU.Chr6.495,evm.TU.Chr5.1038,evm.TU.Chr6.1434,evm.TU.Chr3.2071,evm.TU.Chr9.372,evm.TU.Chr20.1340,evm.TU.Chr…
L72 VS H	GO:0043492	ATPase activity, coupled to movement of substances	molecular_function	0.010343	4	148	167	29312	evm.TU.Chr13.1257,evm.TU.Chr22.763,evm.TU.Chr8.1720,evm.TU.Chr13.1368
L72 VS H	GO:0005524	ATP binding	molecular_function	0.044333	32	193	3579	29312	evm.TU.Chr5.1289,evm.TU.Chr9.529,evm.TU.Chr11.1844,evm.TU.Chr9.1911,evm.TU.Chr10.1912,evm.TU.Chr4.1258,evm.TU.Chr5.391,evm.TU.Chr1.2119,evm.TU.Chr18.931,evm.TU.Chr15.1275,evm.TU.Chr3.659,evm.TU.Chr22.906,evm.TU.Chr9.1564,evm.TU.Chr11.2156,evm.TU.Chr18.776,evm.TU.Chr9.1315,evm.TU.Chr4.553,evm.TU.Chr16.694,evm.TU.Chr4.1155_evm.TU.Chr4.1156,evm.TU.Chr13.921,evm.TU.Chr11.967,evm.TU.Chr12.1165,evm.TU.…
L72 VS H	GO:0016757	transferase activity, transferring glycosyl groups	molecular_function	0.012448	10	148	863	29312	evm.TU.Chr14.619,evm.TU.Chr6.1359,evm.TU.Chr3.944,evm.TU.Chr17.903,evm.TU.Chr9.2381,evm.TU.Chr19.3,evm.TU.Chr16.886,evm.TU.Chr3.2824,evm.TU.Chr22.611,evm.TU.Chr5.1038
L72 VS H	GO:0016705	oxidoreductase activity, acting on paired donors, with incorporation or reduction of molecular oxygen	molecular_function	0.028086	6	148	454	29312	evm.TU.Chr13.990,evm.TU.Chr1.1210,evm.TU.Chr19.187,evm.TU.Chr19.340,evm.TU.Chr10.1890,evm.TU.Chr1.3070
L72 VS H	GO:0042623	ATPase activity, coupled	molecular_function	0.047868	4	148	269	29312	evm.TU.Chr13.1257,evm.TU.Chr22.763,evm.TU.Chr8.1720,evm.TU.Chr13.1368
L72 VS H	GO:0009733	response to auxin	biological_process	0.11881	2	193	90	29312	evm.TU.Chr11.416,evm.TU.Chr11.345
L72 VS H	GO:0006757	ATP generation from ADP	biological_process	0.048516	1	15	97	29312	evm.TU.Chr12.1683
L72 VS H	GO:0006368	transcription elongation from RNA polymerase II promoter	biological_process	0.00075084	2	37	32	29312	evm.TU.Chr1.3162,evm.TU.Chr2.2511
L72 VS H	GO:0006366	transcription from RNA polymerase II promoter	biological_process	0.0026848	3	37	220	29312	evm.TU.Chr22.596,evm.TU.Chr1.3162,evm.TU.Chr2.2511
L72 VS H	GO:0006278	RNA-dependent DNA replication	biological_process	0.0062959	1	37	5	29312	evm.TU.Chr9.996
L72 VS H	GO:0071669	plant-type cell wall organization or biogenesis	biological_process	0.027415	1	37	22	29312	evm.TU.Chr22.596
L72 VS H	GO:0034470	ncRNA processing	biological_process	0.035485	3	37	574	29312	evm.TU.Chr3.2243,evm.TU.Chr9.1878,evm.TU.Chr8.1091
L72 VS H	GO:0051301	cell division	biological_process	0.042002	2	37	258	29312	evm.TU.Chr2.2111,evm.TU.Chr2.2063
L72 VS H	GO:0044042	glucan metabolic process	biological_process	0.032857	2	52	160	29312	evm.TU.Chr23.657,evm.TU.Chr9.154
L72 VS H	GO:0044264	cellular polysaccharide metabolic process	biological_process	0.039077	2	52	176	29312	evm.TU.Chr9.154,evm.TU.Chr23.657
L72 VS H	GO:0009059	macromolecule biosynthetic process	biological_process	0.046576	14	52	4957	29312	evm.TU.Chr21.151,evm.TU.Chr15.1999,evm.TU.Chr12.165,evm.TU.Chr6.1350,evm.TU.Chr19.1118,evm.TU.Chr13.1802,evm.TU.Chr15.1328,evm.TU.Chr9.154,evm.TU.Chr8.889,evm.TU.Chr3.2857,evm.TU.Chr13.1369,evm.TU.Chr17.876,evm.TU.Chr13.1114,evm.TU.Chr1.3179
L72 VS H	GO:0006629	lipid metabolic process	biological_process	0.00077366	15	148	1155	29312	evm.TU.Chr19.311,evm.TU.Chr3.251,evm.TU.Chr4.536,evm.TU.Chr11.988,evm.TU.Chr18.1154,evm.TU.Chr2.2442,evm.TU.Chr1.1666,evm.TU.Chr4.1260,evm.TU.Chr19.340,evm.TU.Chr3.2824,evm.TU.Chr22.611,evm.TU.Chr10.1890,evm.TU.Chr5.1038,evm.TU.Chr1.1210,evm.TU.Chr19.316
L72 VS H	GO:0008610	lipid biosynthetic process	biological_process	0.016528	9	193	589	29312	evm.TU.Chr3.776,evm.TU.Chr13.1220,evm.TU.Chr17.954,evm.TU.Chr5.1190,evm.TU.Chr2.2216,evm.TU.Chr16.1562,evm.TU.Chr2.2061,evm.TU.Chr22.1588,evm.TU.Chr3.1864
L72 VS H	GO:0006629	lipid metabolic process	biological_process	0.021079	14	193	1155	29312	evm.TU.Chr9.1810,evm.TU.Chr14.1644,evm.TU.Chr6.1368,evm.TU.Chr5.2132,evm.TU.Chr17.954,evm.TU.Chr2.2216,evm.TU.Chr5.1190,evm.TU.Chr3.776,evm.TU.Chr13.1220,evm.TU.Chr22.1588,evm.TU.Chr3.1864,evm.TU.Chr2.1886,evm.TU.Chr16.1562,evm.TU.Chr2.2061
L72 VS H	GO:0042773	ATP synthesis coupled electron transport	biological_process	0.031256	2	193	42	29312	evm.TU.Chr5.386,evm.TU.Chr7.1031
L72 VS H	GO:1901657	glycosyl compound metabolic process	biological_process	0.049738	6	193	400	29312	evm.TU.Chr16.96,evm.TU.Chr16.694,evm.TU.Chr9.535,evm.TU.Chr1.2119,evm.TU.Chr7.1031,evm.TU.Chr5.386
L72 VS H	GO:0070085	glycosylation	biological_process	0.049113	3	148	162	29312	evm.TU.Chr22.611,evm.TU.Chr3.2824,evm.TU.Chr5.1038
L72 VS H	GO:1902494	catalytic complex	cellular_component	0.005257	5	37	902	29312	evm.TU.Chr2.2511,evm.TU.Chr10.1500,evm.TU.Chr8.1091,evm.TU.Chr1.3162,evm.TU.Chr2.2063
L72 VS H	GO:0098797	plasma membrane protein complex	cellular_component	0.0083828	2	37	109	29312	evm.TU.Chr2.2063,evm.TU.Chr8.1606
L72 VS H	GO:0043227	membrane-bounded organelle	cellular_component	0.022012	10	37	3964	29312	evm.TU.Chr2.2511,evm.TU.Chr13.1252,evm.TU.Chr1.3162,evm.TU.Chr11.282,evm.TU.Chr22.952,evm.TU.Chr8.1606,evm.TU.Chr9.996,evm.TU.Chr10.1500,evm.TU.Chr22.596,evm.TU.Chr2.2063
L72 VS H	GO:0005634	nucleus	cellular_component	0.022276	8	37	2821	29312	evm.TU.Chr13.1252,evm.TU.Chr2.2511,evm.TU.Chr22.952,evm.TU.Chr1.3162,evm.TU.Chr11.282,evm.TU.Chr10.1500,evm.TU.Chr2.2063,evm.TU.Chr22.596
L72 VS H	GO:0044459	plasma membrane part	cellular_component	0.025896	2	37	198	29312	evm.TU.Chr8.1606,evm.TU.Chr2.2063
L72 VS H	GO:0034708	methyltransferase complex	cellular_component	0.026185	1	37	21	29312	evm.TU.Chr8.1091
L72 VS H	GO:0030054	cell junction	cellular_component	0.028017	1	52	16	29312	evm.TU.Chr9.154
L72 VS H	GO:0044429	mitochondrial part	cellular_component	0.031146	3	52	386	29312	evm.TU.Chr1.2979,evm.TU.Chr11.2207,evm.TU.Chr9.473

## Sheet: Sheet4
Table S4. Gene Ontology enrichment analysis of Hypo-DMRs in the gene body associated with DEGs across various comparison groups.
Comparison group	GO_accession	Description	Term_type	Over_represented_pValue	DMR_item	DMR_list	Bg_item	Bg_list	DMR genes
L24 VS H	GO:0016652	oxidoreductase activity, acting on NAD(P)H, NAD(P) as acceptor	molecular_function	0.00047757	1	7	2	29312	evm.TU.Chr15.1412
L24 VS H	GO:0016758	transferase activity, transferring hexosyl groups	molecular_function	0.017809	4	49	600	29312	evm.TU.Chr4.1074,evm.TU.Chr5.852,evm.TU.Chr7.1673,evm.TU.Chr21.1567
L24 VS H	GO:0000989	transcription factor activity, transcription factor binding	molecular_function	0.03398	2	49	173	29312	evm.TU.Chr8.897,evm.TU.Chr13.1479
L24 VS H	GO:0016798	hydrolase activity, acting on glycosyl bonds	molecular_function	0.036517	4	49	751	29312	evm.TU.Chr5.1150,evm.TU.Chr19.702,evm.TU.Chr22.502,evm.TU.Chr13.1502
L24 VS H	GO:0007264	small GTPase mediated signal transduction	biological_process	0.0066485	2	12	305	29312	evm.TU.Chr6.898,evm.TU.Chr22.1034
L24 VS H	GO:0000398	mRNA splicing, via spliceosome	biological_process	0.035444	1	12	88	29312	evm.TU.Chr22.1034
L24 VS H	GO:0000394	RNA splicing, via endonucleolytic cleavage and ligation	biological_process	0.0044948	1	12	11	29312	evm.TU.Chr18.973
L24 VS H	GO:0044267	cellular protein metabolic process	biological_process	0.017063	5	12	4048	29312	evm.TU.Chr3.2104,evm.TU.Chr2.479,evm.TU.Chr21.1575,evm.TU.Chr18.973,evm.TU.Chr20.1335
L24 VS H	GO:0043412	macromolecule modification	biological_process	0.023019	4	12	2839	29312	evm.TU.Chr3.2104,evm.TU.Chr2.479,evm.TU.Chr21.1575,evm.TU.Chr18.973
L24 VS H	GO:0008380	RNA splicing	biological_process	0.052341	1	12	131	29312	evm.TU.Chr18.973
L24 VS H	GO:0005975	carbohydrate metabolic process	biological_process	0.031419	6	49	1433	29312	evm.TU.Chr4.1074,evm.TU.Chr19.702,evm.TU.Chr5.852,evm.TU.Chr22.502,evm.TU.Chr7.1673,evm.TU.Chr13.1502
L24 VS H	GO:0065007	biological regulation	biological_process	0.038394	14	49	5142	29312	evm.TU.Chr1.640,evm.TU.Chr8.897,evm.TU.Chr14.1428,evm.TU.Chr17.1466,evm.TU.Chr16.1924,evm.TU.Chr1.168,evm.TU.Chr3.881,evm.TU.Chr1.2603,evm.TU.Chr12.703,evm.TU.Chr5.1661,evm.TU.Chr11.1044,evm.TU.Chr4.99,evm.TU.Chr22.29,evm.TU.Chr18.1184
L24 VS H	GO:0042221	response to chemical	biological_process	0.046192	3	49	480	29312	evm.TU.Chr5.1818,evm.TU.Chr23.879,evm.TU.Chr20.801
L24 VS H	GO:0009058	biosynthetic process	biological_process	0.01033	12	27	6678	29312	evm.TU.Chr12.1273,evm.TU.Chr16.1326,evm.TU.Chr7.1004,evm.TU.Chr5.1032,evm.TU.Chr13.369,evm.TU.Chr1.1280,evm.TU.Chr5.1831,evm.TU.Chr18.1696,evm.TU.Chr14.1385,evm.TU.Chr10.233,evm.TU.Chr13.1226,evm.TU.Chr1.423
L24 VS H	GO:0044249	cellular biosynthetic process	biological_process	0.015605	11	27	6149	29312	evm.TU.Chr5.1831,evm.TU.Chr1.1280,evm.TU.Chr18.1696,evm.TU.Chr13.1226,evm.TU.Chr14.1385,evm.TU.Chr10.233,evm.TU.Chr1.423,evm.TU.Chr12.1273,evm.TU.Chr16.1326,evm.TU.Chr7.1004,evm.TU.Chr5.1032
L24 VS H	GO:1901576	organic substance biosynthetic process	biological_process	0.020011	11	27	6363	29312	evm.TU.Chr7.1004,evm.TU.Chr5.1032,evm.TU.Chr12.1273,evm.TU.Chr16.1326,evm.TU.Chr14.1385,evm.TU.Chr10.233,evm.TU.Chr13.1226,evm.TU.Chr1.423,evm.TU.Chr1.1280,evm.TU.Chr5.1831,evm.TU.Chr18.1696
L24 VS H	GO:1901657	glycosyl compound metabolic process	biological_process	0.052105	2	27	400	29312	evm.TU.Chr5.1032,evm.TU.Chr1.423
L24 VS H	GO:1990351	transporter complex	cellular_component	0.007855	1	7	33	29312	evm.TU.Chr6.1521
L24 VS H	GO:1902495	transmembrane transporter complex	cellular_component	0.013429	1	12	33	29312	evm.TU.Chr22.1034
L48 VS H	GO:0008289	lipid binding	molecular_function	0.023217	2	22	316	29312	evm.TU.Chr1.3292,evm.TU.Chr16.773
L48 VS H	GO:0030234	enzyme regulator activity	molecular_function	0.062402	2	22	545	29312	evm.TU.Chr1.3292,evm.TU.Chr4.1561
L48 VS H	GO:0005215	transporter activity	molecular_function	0.0082911	8	43	2019	29312	evm.TU.Chr13.830,evm.TU.Chr2.1497,evm.TU.Chr9.1486,evm.TU.Chr6.1031,evm.TU.Chr11.2295,evm.TU.Chr10.1608,evm.TU.Chr16.437,evm.TU.Chr18.472
L48 VS H	GO:0022892	substrate-specific transporter activity	molecular_function	0.013381	6	43	1350	29312	evm.TU.Chr11.2295,evm.TU.Chr18.472,evm.TU.Chr13.830,evm.TU.Chr16.437,evm.TU.Chr9.1486,evm.TU.Chr6.1031
L48 VS H	GO:0022838	substrate-specific channel activity	molecular_function	0.050214	2	43	245	29312	evm.TU.Chr16.437,evm.TU.Chr13.830
L48 VS H	GO:0016787	hydrolase activity	molecular_function	0.0008847	17	44	5210	29312	evm.TU.Chr1.2823,evm.TU.Chr6.2160,evm.TU.Chr4.1878,evm.TU.Chr22.246,evm.TU.Chr9.2468,evm.TU.Chr4.2179,evm.TU.Chr17.312,evm.TU.Chr7.1584,evm.TU.Chr2.2108,evm.TU.Chr10.1904,evm.TU.Chr12.1045,evm.TU.Chr5.10,evm.TU.Chr5.371,evm.TU.Chr12.1502,evm.TU.Chr11.1019,evm.TU.Chr18.764,evm.TU.Chr4.2643
L48 VS H	GO:0016887	ATPase activity	molecular_function	0.00096513	6	44	769	29312	evm.TU.Chr5.371,evm.TU.Chr17.312,evm.TU.Chr4.2643,evm.TU.Chr11.1019,evm.TU.Chr9.2468,evm.TU.Chr4.1878
L48 VS H	GO:0016462	pyrophosphatase activity	molecular_function	0.0037216	7	44	1350	29312	evm.TU.Chr5.371,evm.TU.Chr17.312,evm.TU.Chr4.2643,evm.TU.Chr11.1019,evm.TU.Chr9.2468,evm.TU.Chr22.246,evm.TU.Chr4.1878
L48 VS H	GO:0005524	ATP binding	molecular_function	0.014649	11	44	3579	29312	evm.TU.Chr7.1584,evm.TU.Chr5.1294,evm.TU.Chr11.1019,evm.TU.Chr17.312,evm.TU.Chr4.1558,evm.TU.Chr5.371,evm.TU.Chr9.2468,evm.TU.Chr22.246,evm.TU.Chr18.1774,evm.TU.Chr4.1878,evm.TU.Chr6.402
L48 VS H	GO:0003824	catalytic activity	molecular_function	0.025288	28	44	14017	29312	evm.TU.Chr9.79,evm.TU.Chr5.10,evm.TU.Chr18.1774,evm.TU.Chr15.1043,evm.TU.Chr8.1172,evm.TU.Chr2.2108,evm.TU.Chr6.402,evm.TU.Chr10.1904,evm.TU.Chr12.1045,evm.TU.Chr19.519,evm.TU.Chr11.1019,evm.TU.Chr4.2643,evm.TU.Chr18.764,evm.TU.Chr5.106,evm.TU.Chr5.371,evm.TU.Chr12.1502,evm.TU.Chr4.1878,evm.TU.Chr21.1654,evm.TU.Chr9.2468,evm.TU.Chr22.246,evm.TU.Chr1.2823,evm.TU.Chr7.2197,evm.TU.Chr6.2160,evm.TU.C…
L48 VS H	GO:0004872	receptor activity	molecular_function	0.0050806	4	69	293	29312	evm.TU.Chr17.1107,evm.TU.Chr3.2906,evm.TU.Chr22.313,evm.TU.Chr13.990
L48 VS H	GO:0004871	signal transducer activity	molecular_function	0.021661	4	69	450	29312	evm.TU.Chr17.1107,evm.TU.Chr2.1577,evm.TU.Chr22.313,evm.TU.Chr13.990
L48 VS H	GO:0030246	carbohydrate binding	molecular_function	0.0080837	3	61	197	29312	evm.TU.Chr15.2065,evm.TU.Chr8.1634,evm.TU.Chr10.1498
L48 VS H	GO:0016746	transferase activity, transferring acyl groups	molecular_function	0.02891	4	61	558	29312	evm.TU.Chr2.2506,evm.TU.Chr19.1152,evm.TU.Chr13.33,evm.TU.Chr2.2066
L48 VS H	GO:0006401	RNA catabolic process	biological_process	0.022386	1	17	39	29312	evm.TU.Chr3.1359
L48 VS H	GO:0016042	lipid catabolic process	biological_process	0.040958	1	17	72	29312	evm.TU.Chr11.2219
L48 VS H	GO:0015992	proton transport	biological_process	0.00086579	4	43	291	29312	evm.TU.Chr16.437,evm.TU.Chr5.2013,evm.TU.Chr10.1608,evm.TU.Chr11.2295
L48 VS H	GO:0006811	ion transport	biological_process	0.0009343	8	43	1417	29312	evm.TU.Chr18.472,evm.TU.Chr16.437,evm.TU.Chr5.2013,evm.TU.Chr13.830,evm.TU.Chr6.1031,evm.TU.Chr9.1486,evm.TU.Chr11.2295,evm.TU.Chr10.1608
L48 VS H	GO:0055085	transmembrane transport	biological_process	0.017286	6	43	1429	29312	evm.TU.Chr18.472,evm.TU.Chr13.830,evm.TU.Chr9.1486,evm.TU.Chr6.1031,evm.TU.Chr11.2295,evm.TU.Chr10.1608
L48 VS H	GO:0005975	carbohydrate metabolic process	biological_process	0.017502	6	43	1433	29312	evm.TU.Chr3.1347,evm.TU.Chr7.1673,evm.TU.Chr12.1718,evm.TU.Chr20.1026,evm.TU.Chr5.2013,evm.TU.Chr16.1327
L48 VS H	GO:0022607	cellular component assembly	biological_process	0.035735	4	43	852	29312	evm.TU.Chr16.1327,evm.TU.Chr11.2295,evm.TU.Chr1.476,evm.TU.Chr2.1497
L48 VS H	GO:0006259	DNA metabolic process	biological_process	0.024175	6	44	1506	29312	evm.TU.Chr11.1019,evm.TU.Chr5.1294,evm.TU.Chr4.1878,evm.TU.Chr23.242,evm.TU.Chr5.371,evm.TU.Chr6.2160
L48 VS H	GO:0050896	response to stimulus	biological_process	0.051871	9	44	3280	29312	evm.TU.Chr7.212,evm.TU.Chr17.312,evm.TU.Chr7.237,evm.TU.Chr5.371,evm.TU.Chr5.1294,evm.TU.Chr11.1019,evm.TU.Chr5.89,evm.TU.Chr9.2468,evm.TU.Chr4.1878
L48 VS H	GO:0055085	transmembrane transport	biological_process	0.0018138	10	69	1429	29312	evm.TU.Chr19.812,evm.TU.Chr13.1000,evm.TU.Chr8.1720,evm.TU.Chr16.1763,evm.TU.Chr9.664,evm.TU.Chr2.1032,evm.TU.Chr21.1606,evm.TU.Chr10.932,evm.TU.Chr7.1303,evm.TU.Chr23.879
L48 VS H	GO:0010927	cellular component assembly involved in morphogenesis	biological_process	0.023296	1	69	10	29312	evm.TU.Chr23.1090
L48 VS H	GO:0023052	signaling	biological_process	0.024691	8	69	1505	29312	evm.TU.Chr2.1577,evm.TU.Chr12.902,evm.TU.Chr19.812,evm.TU.Chr13.990,evm.TU.Chr22.313,evm.TU.Chr17.1107,evm.TU.Chr1.640,evm.TU.Chr4.904
L48 VS H	GO:0050896	response to stimulus	biological_process	0.040888	13	69	3280	29312	evm.TU.Chr9.895,evm.TU.Chr19.812,evm.TU.Chr12.902,evm.TU.Chr17.620,evm.TU.Chr2.1577,evm.TU.Chr13.990,evm.TU.Chr7.1303,evm.TU.Chr23.879,evm.TU.Chr17.1107,evm.TU.Chr1.640,evm.TU.Chr4.904,evm.TU.Chr1.1333,evm.TU.Chr22.313
L48 VS H	GO:0008033	tRNA processing	biological_process	0.0024969	5	61	452	29312	evm.TU.Chr1.711,evm.TU.Chr2.1580,evm.TU.Chr18.1459,evm.TU.Chr1.2353,evm.TU.Chr9.1290
L48 VS H	GO:0034470	ncRNA processing	biological_process	0.0068363	5	61	574	29312	evm.TU.Chr1.2353,evm.TU.Chr1.711,evm.TU.Chr2.1580,evm.TU.Chr18.1459,evm.TU.Chr9.1290
L48 VS H	GO:0006396	RNA processing	biological_process	0.045565	5	61	939	29312	evm.TU.Chr9.1290,evm.TU.Chr1.2353,evm.TU.Chr1.711,evm.TU.Chr2.1580,evm.TU.Chr18.1459
L48 VS H	GO:0016020	membrane	cellular_component	0.055616	7	17	6352	29312	evm.TU.Chr2.1972,evm.TU.Chr5.852,evm.TU.Chr21.320,evm.TU.Chr12.1849,evm.TU.Chr3.377,evm.TU.Chr6.1953,evm.TU.Chr16.467
L48 VS H	GO:0005886	plasma membrane	cellular_component	0.026884	2	22	342	29312	evm.TU.Chr6.1521,evm.TU.Chr8.570
L48 VS H	GO:0016020	membrane	cellular_component	0.031678	22	69	6352	29312	evm.TU.Chr23.879,evm.TU.Chr21.413,evm.TU.Chr10.932,evm.TU.Chr1.1333,evm.TU.Chr21.1700,evm.TU.Chr21.1606,evm.TU.Chr2.1032,evm.TU.Chr9.664,evm.TU.Chr8.1763,evm.TU.Chr2.1577,evm.TU.Chr7.1303,evm.TU.Chr23.1090,evm.TU.Chr7.710,evm.TU.Chr16.100,evm.TU.Chr2.2576,evm.TU.Chr2.2120,evm.TU.Chr11.1014,evm.TU.Chr8.1720,evm.TU.Chr16.1763,evm.TU.Chr13.1000,evm.TU.Chr19.812,evm.TU.Chr12.902
L72 VS H	GO:0016787	hydrolase activity	molecular_function	0.0020666	17	47	5210	29312	evm.TU.Chr8.1030,evm.TU.Chr23.248,evm.TU.Chr1.2279,evm.TU.Chr1.1373,evm.TU.Chr5.1580,evm.TU.Chr9.1131,evm.TU.Chr11.702,evm.TU.Chr10.1608,evm.TU.Chr22.29,evm.TU.Chr21.1606,evm.TU.Chr5.591,evm.TU.Chr15.59,evm.TU.Chr8.1720,evm.TU.Chr2.2634,evm.TU.Chr8.85,evm.TU.Chr2.1393,evm.TU.Chr11.2218
L72 VS H	GO:0003824	catalytic activity	molecular_function	0.019805	30	47	14017	29312	evm.TU.Chr22.1066,evm.TU.Chr20.1206,evm.TU.Chr1.2279,evm.TU.Chr23.248,evm.TU.Chr9.1433,evm.TU.Chr18.167,evm.TU.Chr8.1030,evm.TU.Chr5.1580,evm.TU.Chr9.1131,evm.TU.Chr8.1394,evm.TU.Chr1.1373,evm.TU.Chr21.320,evm.TU.Chr15.59,evm.TU.Chr5.591,evm.TU.Chr22.29,evm.TU.Chr21.1606,evm.TU.Chr10.1608,evm.TU.Chr11.702,evm.TU.Chr2.2324,evm.TU.Chr2.1393,evm.TU.Chr11.2218,evm.TU.Chr8.85,evm.TU.Chr12.1849,evm.TU.…
L72 VS H	GO:0022857	transmembrane transporter activity	molecular_function	0.045302	6	47	1634	29312	evm.TU.Chr8.1720,evm.TU.Chr10.1608,evm.TU.Chr3.257,evm.TU.Chr21.1606,evm.TU.Chr5.1580,evm.TU.Chr13.830
L72 VS H	GO:0016817	hydrolase activity, acting on acid anhydrides	molecular_function	0.048522	6	47	1662	29312	evm.TU.Chr10.1608,evm.TU.Chr8.1720,evm.TU.Chr11.702,evm.TU.Chr2.1393,evm.TU.Chr5.591,evm.TU.Chr5.1580
L72 VS H	GO:0030234	enzyme regulator activity	molecular_function	0.0024974	4	31	545	29312	evm.TU.Chr13.996,evm.TU.Chr15.1307,evm.TU.Chr2.2306,evm.TU.Chr2.680
L72 VS H	GO:0016788	hydrolase activity, acting on ester bonds	molecular_function	0.011769	5	31	1320	29312	evm.TU.Chr3.112,evm.TU.Chr15.1307,evm.TU.Chr13.996,evm.TU.Chr5.364,evm.TU.Chr1.2915
L72 VS H	GO:0022857	transmembrane transporter activity	molecular_function	0.0071045	10	73	1634	29312	evm.TU.Chr6.1436,evm.TU.Chr3.1410,evm.TU.Chr21.102,evm.TU.Chr16.437,evm.TU.Chr5.2110,evm.TU.Chr5.110,evm.TU.Chr13.1000,evm.TU.Chr9.1486,evm.TU.Chr13.942,evm.TU.Chr15.1412
L72 VS H	GO:0016638	oxidoreductase activity, acting on the CH-NH2 group of donors	molecular_function	0.0080517	2	73	54	29312	evm.TU.Chr21.102,evm.TU.Chr15.18
L72 VS H	GO:0022804	active transmembrane transporter activity	molecular_function	0.019422	4	73	411	29312	evm.TU.Chr9.1486,evm.TU.Chr15.1412,evm.TU.Chr3.1410,evm.TU.Chr16.437
L72 VS H	GO:0005215	transporter activity	molecular_function	0.027595	10	73	2019	29312	evm.TU.Chr15.1412,evm.TU.Chr9.1486,evm.TU.Chr13.942,evm.TU.Chr13.1000,evm.TU.Chr5.110,evm.TU.Chr5.2110,evm.TU.Chr16.437,evm.TU.Chr21.102,evm.TU.Chr6.1436,evm.TU.Chr3.1410
L72 VS H	GO:0022892	substrate-specific transporter activity	molecular_function	0.050653	7	73	1350	29312	evm.TU.Chr6.1436,evm.TU.Chr21.102,evm.TU.Chr5.2110,evm.TU.Chr16.437,evm.TU.Chr5.110,evm.TU.Chr9.1486,evm.TU.Chr13.942
L72 VS H	GO:0016747	transferase activity, transferring acyl groups other than amino-acyl groups	molecular_function	0.01649	4	66	433	29312	evm.TU.Chr11.1739,evm.TU.Chr2.2108,evm.TU.Chr18.731,evm.TU.Chr15.452
L72 VS H	GO:0097367	carbohydrate derivative binding	molecular_function	0.030337	15	66	4001	29312	evm.TU.Chr7.1530,evm.TU.Chr4.153,evm.TU.Chr7.1584,evm.TU.Chr15.452,evm.TU.Chr4.2590,evm.TU.Chr4.1969,evm.TU.Chr2.479,evm.TU.Chr18.1774,evm.TU.Chr4.1558,evm.TU.Chr9.1576,evm.TU.Chr7.1143,evm.TU.Chr3.623,evm.TU.Chr1.2267,evm.TU.Chr13.1722,evm.TU.Chr1.2205
L72 VS H	GO:0016772	transferase activity, transferring phosphorus-containing groups	molecular_function	0.0033654	14	61	3045	29312	evm.TU.Chr2.2320,evm.TU.Chr4.591,evm.TU.Chr13.751,evm.TU.Chr11.1014,evm.TU.Chr19.305,evm.TU.Chr20.643,evm.TU.Chr20.1447,evm.TU.Chr16.1696,evm.TU.Chr11.468,evm.TU.Chr1.640,evm.TU.Chr11.1292,evm.TU.Chr3.2098,evm.TU.Chr8.1736,evm.TU.Chr12.902
L72 VS H	GO:0030337	DNA polymerase processivity factor activity	molecular_function	0.030772	1	61	15	29312	evm.TU.Chr18.910
L72 VS H	GO:0016301	kinase activity	molecular_function	0.043148	9	61	2259	29312	evm.TU.Chr16.1696,evm.TU.Chr20.1447,evm.TU.Chr19.305,evm.TU.Chr11.1014,evm.TU.Chr12.902,evm.TU.Chr8.1736,evm.TU.Chr3.2098,evm.TU.Chr1.640,evm.TU.Chr13.751
L72 VS H	GO:0016740	transferase activity	molecular_function	0.049901	18	61	5869	29312	evm.TU.Chr20.1447,evm.TU.Chr11.468,evm.TU.Chr11.1014,evm.TU.Chr20.643,evm.TU.Chr8.1736,evm.TU.Chr12.902,evm.TU.Chr16.883,evm.TU.Chr17.1607,evm.TU.Chr3.2098,evm.TU.Chr13.751,evm.TU.Chr16.1696,evm.TU.Chr19.305,evm.TU.Chr1.640,evm.TU.Chr11.1292,evm.TU.Chr7.1673,evm.TU.Chr4.591,evm.TU.Chr2.2320,evm.TU.Chr18.996
L72 VS H	GO:0004672	protein kinase activity	molecular_function	0.079382	7	61	1801	29312	evm.TU.Chr3.2098,evm.TU.Chr13.751,evm.TU.Chr8.1736,evm.TU.Chr12.902,evm.TU.Chr11.1014,evm.TU.Chr20.1447,evm.TU.Chr16.1696
L72 VS H	GO:0016616	oxidoreductase activity, acting on the CH-OH group of donors, NAD or NADP as acceptor	molecular_function	0.0034644	5	72	412	29312	evm.TU.Chr16.1714,evm.TU.Chr12.792,evm.TU.Chr14.674,evm.TU.Chr6.588,evm.TU.Chr1.1105
L72 VS H	GO:0003824	catalytic activity	molecular_function	0.015971	44	72	14017	29312	evm.TU.Chr1.1105,evm.TU.Chr3.1853,evm.TU.Chr14.674,evm.TU.Chr16.1714,evm.TU.Chr3.2055,evm.TU.Chr22.713,evm.TU.Chr12.792,evm.TU.Chr19.507,evm.TU.Chr18.1459,evm.TU.Chr12.160,evm.TU.Chr1.1600,evm.TU.Chr1.2353,evm.TU.Chr8.966,evm.TU.Chr14.1793,evm.TU.Chr11.1396,evm.TU.Chr3.1877,evm.TU.Chr19.519,evm.TU.Chr7.441,evm.TU.Chr1.2823,evm.TU.Chr13.1389,evm.TU.Chr3.1398,evm.TU.Chr14.173,evm.TU.Chr6.403,evm.TU…
L72 VS H	GO:0051287	NAD binding	molecular_function	0.023998	3	72	251	29312	evm.TU.Chr6.588,evm.TU.Chr12.792,evm.TU.Chr16.1714
L72 VS H	GO:0016728	oxidoreductase activity, acting on CH or CH2 groups, disulfide as acceptor	molecular_function	0.024297	1	72	10	29312	evm.TU.Chr15.1275
L72 VS H	GO:0016773	phosphotransferase activity, alcohol group as acceptor	molecular_function	0.037311	10	72	2155	29312	evm.TU.Chr13.1389,evm.TU.Chr12.160,evm.TU.Chr4.1155_evm.TU.Chr4.1156,evm.TU.Chr18.875,evm.TU.Chr19.507,evm.TU.Chr17.165,evm.TU.Chr19.519,evm.TU.Chr3.2857,evm.TU.Chr3.1853,evm.TU.Chr1.2119
L72 VS H	GO:0016641	oxidoreductase activity, acting on the CH-NH2 group of donors, oxygen as acceptor	molecular_function	0.038595	1	72	16	29312	evm.TU.Chr14.674
L72 VS H	GO:0016301	kinase activity	molecular_function	0.048838	10	72	2259	29312	evm.TU.Chr18.875,evm.TU.Chr19.507,evm.TU.Chr4.1155_evm.TU.Chr4.1156,evm.TU.Chr12.160,evm.TU.Chr11.1405,evm.TU.Chr3.1853,evm.TU.Chr3.2857,evm.TU.Chr1.2119,evm.TU.Chr19.505,evm.TU.Chr17.165
L72 VS H	GO:0055085	transmembrane transport	biological_process	0.0073442	7	47	1429	29312	evm.TU.Chr3.922,evm.TU.Chr13.830,evm.TU.Chr21.1606,evm.TU.Chr8.1720,evm.TU.Chr19.812,evm.TU.Chr13.49,evm.TU.Chr10.1608
L72 VS H	GO:0006109	regulation of carbohydrate metabolic process	biological_process	0.01991	1	31	19	29312	evm.TU.Chr17.1046
L72 VS H	GO:0030259	lipid glycosylation	biological_process	0.0010417	2	31	45	29312	evm.TU.Chr17.475,evm.TU.Chr3.417
L72 VS H	GO:0030258	lipid modification	biological_process	0.0033294	2	31	81	29312	evm.TU.Chr3.417,evm.TU.Chr17.475
L72 VS H	GO:0005975	carbohydrate metabolic process	biological_process	0.016324	5	31	1433	29312	evm.TU.Chr8.421,evm.TU.Chr17.1046,evm.TU.Chr12.774,evm.TU.Chr3.417,evm.TU.Chr17.475
L72 VS H	GO:0006109	regulation of carbohydrate metabolic process	biological_process	0.01991	1	31	19	29312	evm.TU.Chr17.1046
L72 VS H	GO:0030259	lipid glycosylation	biological_process	0.0010417	2	31	45	29312	evm.TU.Chr17.475,evm.TU.Chr3.417
L72 VS H	GO:0042221	response to chemical	biological_process	0.0069565	5	73	480	29312	evm.TU.Chr15.1412,evm.TU.Chr7.1931,evm.TU.Chr3.1410,evm.TU.Chr19.789,evm.TU.Chr21.102
L72 VS H	GO:0015980	energy derivation by oxidation of organic compounds	biological_process	0.0098819	3	73	177	29312	evm.TU.Chr13.942,evm.TU.Chr15.1412,evm.TU.Chr6.1436
L72 VS H	GO:1901137	carbohydrate derivative biosynthetic process	biological_process	0.018984	4	66	452	29312	evm.TU.Chr5.354,evm.TU.Chr3.913,evm.TU.Chr1.583,evm.TU.Chr6.1008
L72 VS H	GO:0006082	organic acid metabolic process	biological_process	0.001039	8	61	997	29312	evm.TU.Chr13.947,evm.TU.Chr4.591,evm.TU.Chr20.978,evm.TU.Chr3.2098,evm.TU.Chr8.1736,evm.TU.Chr9.348,evm.TU.Chr13.990,evm.TU.Chr12.902
L72 VS H	GO:0007165	signal transduction	biological_process	0.011568	8	61	1486	29312	evm.TU.Chr13.1212,evm.TU.Chr11.1647,evm.TU.Chr12.902,evm.TU.Chr13.990,evm.TU.Chr9.348,evm.TU.Chr3.2098,evm.TU.Chr1.640,evm.TU.Chr19.305
L72 VS H	GO:0050794	regulation of cellular process	biological_process	0.014045	17	61	4723	29312	evm.TU.Chr17.1607,evm.TU.Chr3.2098,evm.TU.Chr12.902,evm.TU.Chr8.1736,evm.TU.Chr23.1217,evm.TU.Chr16.1924,evm.TU.Chr19.305,evm.TU.Chr1.640,evm.TU.Chr9.348,evm.TU.Chr13.990,evm.TU.Chr2.1497,evm.TU.Chr1.168,evm.TU.Chr2.2494,evm.TU.Chr13.947,evm.TU.Chr12.645,evm.TU.Chr13.1212,evm.TU.Chr11.1647
L72 VS H	GO:0050789	regulation of biological process	biological_process	0.019662	17	61	4897	29312	evm.TU.Chr3.2098,evm.TU.Chr17.1607,evm.TU.Chr12.902,evm.TU.Chr8.1736,evm.TU.Chr23.1217,evm.TU.Chr16.1924,evm.TU.Chr1.640,evm.TU.Chr13.990,evm.TU.Chr9.348,evm.TU.Chr19.305,evm.TU.Chr2.2494,evm.TU.Chr1.168,evm.TU.Chr13.947,evm.TU.Chr13.1212,evm.TU.Chr12.645,evm.TU.Chr11.1647,evm.TU.Chr2.1497
L72 VS H	GO:0008152	metabolic process	biological_process	0.026708	40	61	15389	29312	evm.TU.Chr11.468,evm.TU.Chr16.1116,evm.TU.Chr11.1014,evm.TU.Chr12.902,evm.TU.Chr8.1736,evm.TU.Chr7.1292,evm.TU.Chr16.1794,evm.TU.Chr20.978,evm.TU.Chr17.1607,evm.TU.Chr16.883,evm.TU.Chr4.1589,evm.TU.Chr1.3162,evm.TU.Chr2.2826,evm.TU.Chr23.1217,evm.TU.Chr13.751,evm.TU.Chr16.1696,evm.TU.Chr19.305,evm.TU.Chr9.348,evm.TU.Chr7.1673,evm.TU.Chr4.591,evm.TU.Chr12.645,evm.TU.Chr17.314,evm.TU.Chr11.1647,evm…
L72 VS H	GO:0006464	cellular protein modification process	biological_process	0.036061	10	61	2542	29312	evm.TU.Chr16.1696,evm.TU.Chr20.1447,evm.TU.Chr11.1014,evm.TU.Chr12.902,evm.TU.Chr8.1736,evm.TU.Chr9.348,evm.TU.Chr3.2098,evm.TU.Chr1.3162,evm.TU.Chr18.996,evm.TU.Chr13.751
L72 VS H	GO:0036211	protein modification process	biological_process	0.036061	10	61	2542	29312	evm.TU.Chr3.2098,evm.TU.Chr8.1736,evm.TU.Chr9.348,evm.TU.Chr12.902,evm.TU.Chr11.1014,evm.TU.Chr20.1447,evm.TU.Chr16.1696,evm.TU.Chr13.751,evm.TU.Chr18.996,evm.TU.Chr1.3162
L72 VS H	GO:0016310	phosphorylation	biological_process	0.03739	8	61	1852	29312	evm.TU.Chr3.2098,evm.TU.Chr12.902,evm.TU.Chr8.1736,evm.TU.Chr11.1014,evm.TU.Chr16.1696,evm.TU.Chr20.1447,evm.TU.Chr13.751,evm.TU.Chr4.591
L72 VS H	GO:0016052	carbohydrate catabolic process	biological_process	0.040056	2	61	152	29312	evm.TU.Chr11.1647,evm.TU.Chr4.591
L72 VS H	GO:0006468	protein phosphorylation	biological_process	0.05717	7	61	1667	29312	evm.TU.Chr20.1447,evm.TU.Chr16.1696,evm.TU.Chr11.1014,evm.TU.Chr8.1736,evm.TU.Chr12.902,evm.TU.Chr3.2098,evm.TU.Chr13.751
L72 VS H	GO:0005975	carbohydrate metabolic process	biological_process	0.0025592	10	72	1433	29312	evm.TU.Chr1.1600,evm.TU.Chr12.160,evm.TU.Chr15.2065,evm.TU.Chr13.1389,evm.TU.Chr18.1459,evm.TU.Chr19.519,evm.TU.Chr3.1853,evm.TU.Chr6.403,evm.TU.Chr1.1105,evm.TU.Chr14.1793
L72 VS H	GO:0008152	metabolic process	biological_process	0.010384	48	72	15389	29312	evm.TU.Chr14.674,evm.TU.Chr3.2055,evm.TU.Chr16.1714,evm.TU.Chr22.713,evm.TU.Chr12.792,evm.TU.Chr1.1105,evm.TU.Chr3.1853,evm.TU.Chr18.1459,evm.TU.Chr12.160,evm.TU.Chr1.2353,evm.TU.Chr1.1600,evm.TU.Chr1.1280,evm.TU.Chr8.966,evm.TU.Chr6.1538,evm.TU.Chr19.507,evm.TU.Chr3.1877,evm.TU.Chr19.519,evm.TU.Chr7.441,evm.TU.Chr14.1793,evm.TU.Chr11.1396,evm.TU.Chr12.405,evm.TU.Chr13.1389,evm.TU.Chr1.3277,evm.T…
L72 VS H	GO:0008033	tRNA processing	biological_process	0.025235	4	72	452	29312	evm.TU.Chr18.1459,evm.TU.Chr9.1290,evm.TU.Chr1.2353,evm.TU.Chr1.2119
L72 VS H	GO:0016020	membrane	cellular_component	0.034539	16	47	6352	29312	evm.TU.Chr19.812,evm.TU.Chr22.1066,evm.TU.Chr20.1206,evm.TU.Chr1.1373,evm.TU.Chr5.1580,evm.TU.Chr3.257,evm.TU.Chr21.1606,evm.TU.Chr2.2659,evm.TU.Chr10.1608,evm.TU.Chr21.320,evm.TU.Chr13.830,evm.TU.Chr16.476,evm.TU.Chr13.49,evm.TU.Chr8.1720,evm.TU.Chr12.1849,evm.TU.Chr2.1972

## Sheet: Sheet5
Table S5. Efects of ambient low temperature treatment on Osmanthus fragrans inflorescence growth.
	23℃	19℃	19℃/23℃ (%)
Lenth of inflorescence 0 h (mm)	1.52 ± 0.04	1.54 ± 0.05	101
Lenth of inflorescence 24 h (mm)	1.48 ± 0.03	1.67 ± 0.01*	113
Lenth of inflorescence 48 h (mm)	1.61 ± 0.06	1.72 ± 0.04	107
Lenth of inflorescence 72 h (mm)	1.54 ± 0.06	2.20 ± 0.06*	143
*Data are the means±SEs from 15 to 20 samples. Statistical analysis was performed using Student’s t test with 15 to 20 replicates. Asterisks indicate signifcant diferences at the P≤0.05 level.
Table S6. Efects of TIBA treatment on Osmanthus fragrans inflorescence growth.
	CK	TIBA treatment	TIBA/CK (%)
Lenth of peduncle 2 d (mm)	1.67±0.08	0.85±0.06*	50.89
Lenth of peduncle 8 d (mm)	4.23±0.12	1.56±0.10*	36.88
Lenth of peduncle 10 d (mm)	5.74±0.15	2.41±0.13*	41.99
Lenth of peduncle 11 d (mm)	5.78±0.28	2.60±0.13*	44.98
*Data are the means±SEs from 15 to 20 samples. Statistical analysis was performed using Student’s t test with 15 to 20 replicates. Asterisks indicate signifcant diferences at the P≤0.05 level.

## Sheet: Sheet6
Table S7. Selected genes differentially expressed in L24, L48 and L72 compared to H
Gene	Family	Identifition	H_fpkm	L24_fpkm	L48_fpkm	L72_fpkm	Log2FC (L24/H)	Log2FC (L48/H)	Log2FC (L72/H)
evm.TU.Chr18.1499	ARF	ARF2	144.451	62.927	57.1687	53.8117	-1.19883	-1.33728	-1.42459
evm.TU.Chr19.789	ARF	ARF3	12.1583	29.3406	20.417	9.59628	1.27095	0.747827	-0.341398
evm.TU.Chr14.415	ARF	ARF4	7.52247	17.3467	10.8289	8.44616	1.20538	0.525607	0.167089
evm.TU.Chr7.1246	ARF	ARF8	24.8356	30.5627	36.7649	37.4409	0.299364	0.565918	0.592207
evm.TU.Chr18.1269	ARF	ARF17	6.74279	15.1469	20.2836	11.3445	1.1676	1.58889	0.750575
evm.TU.Chr11.76	ARF	ARF18	25.758	3.25505	4.38191	4.29797	-2.98427	-2.55539	-2.58329
evm.TU.Chr5.1778	ARF	ARF19	0.179784	1.05199	1.10713	1.46606	2.54879	2.62249	3.02761
evm.TU.Chr17.255	SAUR	SAUR36b	1.21815	0.601681	0.648578	0.519621	-1.01762	-0.909336	-1.22916
evm.TU.Chr9.1406	SAUR	SAUR50a	0	0.226074	0.409273	0.414786	/	/	/
evm.TU.Chr11.416	SAUR	SAUR50b	9.57292	232.336	175.317	70.8483	4.60111	4.19486	2.8877
evm.TU.Chr6.1252	SAUR	SAUR50c	1.23666	1.28995	0.959349	0.799927	0.0608664	-0.366321	-0.628508
evm.TU.Chr2.1483	SAUR	SAUR50d	0.18162	0.534947	0.771867	1.07181	1.55847	2.08743	2.56105
evm.TU.Chr11.345	SAUR	SAUR61	0.051677	1.19475	1.44769	1.42875	4.53104	4.80809	4.78909
evm.TU.Chr18.249	SAUR	SAUR72	2.78475	2.98251	5.45947	6.44469	0.098979	0.971213	1.21056
evm.TU.Chr17.876	IAA	IAA7	0	0	0.148496	1.50476	/	/	/
evm.TU.Chr16.2053	IAA	IAA8	23.1463	40.6271	28.2567	28.8997	0.811661	0.287815	0.320277
evm.TU.Chr5.1871	IAA	IAA11	0.347126	0.816539	1.94256	1.58892	1.23406	2.48443	2.19452
evm.TU.Chr14.157	IAA	IAA12	8.81869	7.47938	8.32877	3.93604	-0.237645	-0.0824614	-1.16382
evm.TU.Chr16.1666	IAA	IAA31	41.0994	25.9902	29.9403	34.6434	-0.66115	-0.45703	-0.246536
evm.TU.Chr17.1012	IAA	IAA34	3.41605	7.7153	8.62806	6.38089	1.17539	1.33671	0.901427
evm.TU.Chr8.1602	LAX	LAX3a	3.32485	4.24372	10.8177	8.70975	0.35204	1.70203	1.38934
evm.TU.Chr10.312	TIR1	TIR1	33.1805	16.6289	22.7812	22.8452	-0.996639	-0.542495	-0.538445
evm.TU.Chr4.1112	AUX	AUX22	3.31157	9.9874	18.8438	35.0583	1.59259	2.5085	3.40417
evm.TU.Chr19.1251	EXP	EXPB3	26.9695	86.1194	123.736	177.372	1.67501	2.19786	2.71738
evm.TU.Chr3.1156	EXP	EXPA8a	3.00735	90.4205	140.99	52.6561	4.91009	5.55095	4.13004
evm.TU.Chr9.1862	EXP	EXPA8b	0.331874	24.198	58.1153	37.6849	6.18811	7.45214	6.82721
evm.TU.Chr11.2312	EXP	EXP15a	40.8416	296.898	249.127	110.844	2.86186	2.60877	1.44042
evm.TU.Chr15.1821	EXP	EXP15b	2.82241	24.0301	16.9727	8.53246	3.08984	2.58822	1.59603
evm.TU.Chr19.1227	EXP	EXPB16	5.89505	27.0713	32.007	23.7132	2.19919	2.44081	2.00812
evm.TU.Chr12.1508	XTH	XTH2	4.8874	15.5378	26.5031	28.6576	1.66865	2.43902	2.55178
evm.TU.Chr4.2386	XTH	XTH10	79.6683	242.517	237.462	168.738	1.60601	1.57562	1.08271
evm.TU.Chr3.1608	SuSy	SUS1	15.9432	29.0828	35.5847	32.2775	0.867227	1.15832	1.01759
evm.TU.Chr13.14	SuSy	SUS6	22.8263	31.7751	36.0178	37.9004	0.4772	0.658015	0.731518
evm.TU.Chr7.590	ERF/AP2	AIL1	96.5422	24.4482	7.75549	5.65572	-1.98143	-3.63787	-4.09338
evm.TU.Chr5.2134	ERF/AP2	CRF2	11.609	11.7253	15.0815	21.4332	0.0143857	0.377541	0.884606
evm.TU.Chr3.1095	ERF/AP2	TOE3	126.501	50.0806	58.9738	56.2277	-1.33682	-1.101	-1.16979
evm.TU.Chr4.712	ERF/AP2	ERF2	11.633	11.6107	22.207	30.4313	-0.00276339	0.932797	1.38734
evm.TU.Chr5.1845	ERF/AP2	ERF3	0.789168	1.40374	2.63768	5.58937	0.830876	1.74087	2.82428
evm.TU.Chr4.713	ERF/AP2	ERF5	8.49517	11.5961	13.0445	16.1909	0.448925	0.618725	0.930466
evm.TU.Chr1.1811	ERF/AP2	ERF11	25.225	30.459	42.2306	34.7814	0.272015	0.743438	0.463465
evm.TU.Chr5.1491	ERF/AP2	ERF81	29.4824	29.1245	37.4045	41.017	-0.01762	0.343359	0.47637
evm.TU.Chr22.367	ERF/AP2	ERF92	0.47136	1.8224	3.16115	4.01494	1.95094	2.74555	3.09048
evm.TU.Chr18.1184	ERF/AP2	ERF110	27.6838	11.1318	5.87347	8.45002	-1.31436	-2.23676	-1.71202
evm.TU.Chr20.924	ERF/AP2	ERF118	15.0821	27.7064	26.7621	24.3018	0.877377	0.827351	0.688221
evm.TU.Chr19.96	ETR	ETR1	28.0219	38.6693	41.0981	45.4788	0.464634	0.552519	0.698641
evm.TU.Chr1.3179	HSP	HSP70a	27.2753	50.5482	57.5839	70.9625	0.890065	1.07807	1.37946
evm.TU.Chr13.1360	HSP	HSP70b	0.108706	0.169047	0.215838	3.0347	0.636994	0.989512	4.80305
evm.TU.Chr21.1012	HSP	HSP72	170.858	539.037	435.444	429.502	1.65759	1.34969	1.32987
evm.TU.Chr3.1216	HSP	HSP22a	16.685	7.47704	4.72911	1.23483	-1.15801	-1.81891	-3.75617
evm.TU.Chr4.1774	HSP	HSP11	13.9932	13.4173	4.10444	6.28305	-0.0606278	-1.76947	-1.15519
evm.TU.Chr5.1825	HSP	HSP181	110.566	6.23545	4.76588	2.94864	-4.14827	-4.53602	-5.22871
evm.TU.Chr9.2474	HSP	HSP22b	31.5936	1.37336	7.05918	3.36101	-4.52385	-2.16206	-3.23267
evm.TU.Chr11.564	HSP	HSP70c	55.7381	56.6953	78.0963	104.249	0.0245654	0.486592	0.903305
evm.TU.Chr5.89	HSP	HSP70d	15.2746	28.0791	42.3613	44.6134	0.878366	1.47162	1.54635
evm.TU.Chr9.1700	HSP	HSP70e	14.9583	3.32777	2.97163	1.671	-2.16832	-2.33162	-3.16217
evm.TU.Chr3.2104	CDPK	CDPK1	0.314452	1.71781	0.465735	0.241431	2.44966	0.56667	-0.381227
evm.TU.Chr5.1289	CDPK	CDPK9	1.87513	4.9321	6.29519	7.04073	1.39521	1.74726	1.90873
evm.TU.Chr7.2015	CDPK	CDPK11	0.663612	2.54062	1.43077	2.3692	1.93677	1.10838	1.83599
evm.TU.Chr4.1647	CDPK	CDPK13	16.791	22.8878	24.0037	25.5362	0.446895	0.515574	0.604859
evm.TU.Chr13.659	CDPK	CDPK16	22.307	13.6607	12.9933	16.9953	-0.707459	-0.779724	-0.392362
evm.TU.Chr9.1331	CDPK	CDPK17	19.5906	6.65988	7.94213	7.59677	-1.55659	-1.30256	-1.3667
evm.TU.Chr12.902	CDPK	CDPK29	50.1131	8.06231	5.5693	9.64686	-2.63592	-3.16962	-2.37706
evm.TU.Chr12.1849	MAPK	M3K1	13.5112	7.37339	4.94025	4.17625	-0.87376	-1.4515	-1.69388
evm.TU.Chr16.839	MAPK	MMK2a	15.8619	11.1248	8.84073	7.45581	-0.511782	-0.843328	-1.08913
evm.TU.Chr6.402	MAPK	MMK2b	9.01815	16.4505	22.7481	19.3362	0.867224	1.33484	1.1004
evm.TU.Chr8.1308	MAPK	M2K6	0.809173	2.46252	6.40777	8.91274	1.60561	2.9853	3.46135
evm.TU.Chr10.180	MAPK	MPK19	10.1197	10.7221	14.7702	22.5309	0.0834257	0.545525	1.15474
evm.TU.Chr15.515	MAPK	M2K5	11.1198	12.1014	8.97073	8.57375	0.122035	-0.309837	-0.375135
evm.TU.Chr22.441	MAPK	MPK16	32.9518	45.3678	45.2514	54.9194	0.461311	0.457605	0.736959
evm.TU.Chr22.1278	MAPK	M3K18	0.637438	0.439606	0.55614	1.08079	-0.536075	-0.196837	0.761726

## Sheet: Sheet7
Table S8. Genomic Positioning and DNA Methylation of Hypo-DMRs related to temperature responsive genes in comparison of L24 vs. H.
Comparison group	Gene	Family	Identifition	Chromosome	start	end	diff.Methy	C_context	region
L24/H	evm.TU.Chr19.96	ETR	ETR1	Chr19	883050	883207	-0.162726	CHH	promoter
L24/H	evm.TU.Chr3.1095	ERF/AP2	TOE3	Chr3	11770768	11770858	-0.203221	CHG	promoter
L24/H	evm.TU.Chr20.924	ERF/AP2	ERF118	Chr20	14987269	14987505	-0.183407	CHH	promoter
L24/H	evm.TU.Chr22.367	ERF/AP2	ERF92	Chr22	6644848	6644988	-0.221813	CHH	promoter
L24/H	evm.TU.Chr18.1184	ERF/AP2	ERF110	Chr18	12529613	12529923	0.199042	CHH	intron
L24/H	evm.TU.Chr18.1184	ERF/AP2	ERF110	Chr18	12531397	12531655	-0.255854	CHH	intron
L24/H	evm.TU.Chr9.1700	HSP	HSP70e	Chr9	18407539	18407810	-0.218038	CHH	promoter
L24/H	evm.TU.Chr5.89	HSP	HSP70d	Chr5	1099789	1100018	-0.115788	CHH	intron
L24/H	evm.TU.Chr5.89	HSP	HSP70d	Chr5	1100846	1101237	-0.295665	CHH	intron
L24/H	evm.TU.Chr4.1647	CDPK	CDPK13	Chr4	16232930	16232986	-0.233301	CHG	promoter
L24/H	evm.TU.Chr3.2104	CDPK	CDPK1	Chr3	23055825	23056041	-0.319421	CHG	exon
L24/H	evm.TU.Chr3.2104	CDPK	CDPK1	Chr3	23055889	23056113	-0.136451	CHH	exon
L24/H	evm.TU.Chr8.1308	MAPK	M2K6	Chr8	22624879	22625244	0.261167	CHH	promoter
L24/H	evm.TU.Chr22.441	MAPK	MPK16	Chr22	7703683	7703975	-0.168078	CHH	promoter
L24/H	evm.TU.Chr6.402	MAPK	MMK2b	Chr6	4387010	4387198	0.160068	CHH	intron
L24/H	evm.TU.Chr12.1849	MAPK	M3K1	Chr12	25142945	25143245	-0.189245	CHH	intron
L24/H	evm.TU.Chr12.1849	MAPK	M3K1	Chr12	25165049	25165249	-0.0896477	CHH	intron
L24/H	evm.TU.Chr12.1849	MAPK	M3K1	Chr12	25168434	25168632	-0.13317	CHH	intron
L24/H	evm.TU.Chr12.1849	MAPK	M3K1	Chr12	25175330	25175544	-0.144511	CHH	intron
L24/H	evm.TU.Chr12.1849	MAPK	M3K1	Chr12	25176365	25176578	-0.130856	CHH	intron
L24/H	evm.TU.Chr16.839	MAPK	MMK2a	Chr16	12951707	12951893	-0.151992	CHH	intron

## Sheet: Sheet8
Table S9. Genomic Positioning and DNA Methylation of Hypo-DMRs related to temperature responsive genes in comparison of L48 vs. H.
Comparison group	Gene	Family	Identifition	Chromosome	start	end	diff.Methy	C_context	region
L48/H	evm.TU.Chr1.1811	ERF/AP2	ERF11	Chr1	17698495	17698941	-0.220334	CHH	promoter
L48/H	evm.TU.Chr4.712	ERF/AP2	ERF2	Chr4	5991566	5992031	-0.154594	CHH	promoter
L48/H	evm.TU.Chr4.713	ERF/AP2	ERF5	Chr4	6008409	6009211	-0.150006	CHH	promoter
L48/H	evm.TU.Chr5.1491	ERF/AP2	ERF81	Chr5	24984543	24984650	0.202448	CG	promoter
L48/H	evm.TU.Chr5.2134	ERF/AP2	CRF2	Chr5	31871391	31871978	-0.185002	CHH	promoter
L48/H	evm.TU.Chr7.590	ERF/AP2	AIL1	Chr7	7762101	7762691	-0.186801	CHH	promoter
L48/H	evm.TU.Chr3.1216	HSP	HSP22a	Chr3	13013657	13014618	-0.152027	CHH	promoter
L48/H	evm.TU.Chr5.89	HSP	HSP70d	Chr5	1096480	1096602	-0.186176	CHG	intron
L48/H	evm.TU.Chr5.89	HSP	HSP70d	Chr5	1099774	1100715	-0.154726	CHH	intron
L48/H	evm.TU.Chr11.564	HSP	HSP70c	Chr11	6903748	6904368	-0.131817	CHH	intron
L48/H	evm.TU.Chr4.1647	CDPK	CDPK13	Chr4	16232106	16232634	-0.17771	CHH	promoter
L48/H	evm.TU.Chr13.659	CDPK	CDPK16	Chr13	11914705	11914780	-0.19862	CHG	promoter
L48/H	evm.TU.Chr3.2104	CDPK	CDPK1	Chr3	23057776	23057880	0.207039	CHG	intron
L48/H	evm.TU.Chr12.902	CDPK	CDPK29	Chr12	11850271	11851108	-0.144293	CHH	intron
L48/H	evm.TU.Chr3.2104	CDPK	CDPK1	Chr3	23055881	23056002	-0.227388	CHG	exon
L48/H	evm.TU.Chr3.2104	CDPK	CDPK1	Chr3	23057776	23057880	0.207039	CHG	exon
L48/H	evm.TU.Chr15.515	MAPK	M2K5	Chr15	7277859	7278380	-0.189162	CHH	promoter
L48/H	evm.TU.Chr10.180	MAPK	MPK19	Chr10	1271592	1272015	-0.184143	CHH	intron
L48/H	evm.TU.Chr12.1849	MAPK	M3K1	Chr12	25143290	25144036	-0.2053	CHH	intron
L48/H	evm.TU.Chr12.1849	MAPK	M3K1	Chr12	25165135	25165275	-0.271787	CHG	intron
L48/H	evm.TU.Chr12.1849	MAPK	M3K1	Chr12	25171675	25172322	-0.162398	CHH	intron
L48/H	evm.TU.Chr12.1849	MAPK	M3K1	Chr12	25174837	25175143	-0.169587	CHH	intron
L48/H	evm.TU.Chr12.1849	MAPK	M3K1	Chr12	25175289	25175876	-0.148278	CHH	intron
L48/H	evm.TU.Chr12.1849	MAPK	M3K1	Chr12	25196690	25196759	-0.0719339	CG	intron
L48/H	evm.TU.Chr16.839	MAPK	MMK2a	Chr16	12951243	12951910	-0.177042	CHH	intron

## Sheet: Sheet9
Table S10. Genomic Positioning and DNA Methylation of Hypo-DMRs related to temperature responsive genes in comparison of L72 vs. H.
Comparison group	Gene	Family	Identifition	Chromosome	start	end	diff.Methy	C_context	region
L72/H	evm.TU.Chr4.713	ERF/AP2	ERF5	Chr4	6008354	6009255	-0.240244	CHH	promoter
L72/H	evm.TU.Chr5.1491	ERF/AP2	ERF81	Chr5	24984543	24984704	0.247245	CG	promoter
L72/H	evm.TU.Chr5.1845	ERF/AP2	ERF3	Chr5	28720450	28721085	-0.262075	CHH	promoter
L72/H	evm.TU.Chr5.2134	ERF/AP2	CRF2	Chr5	31871340	31871991	-0.229223	CHH	promoter
L72/H	evm.TU.Chr1.3179	HSP	HSP70a	Chr1	43000104	43000272	-0.28847	CHG	promoter
L72/H	evm.TU.Chr3.1216	HSP	HSP22a	Chr3	13013443	13014292	-0.208874	CHH	promoter
L72/H	evm.TU.Chr4.1774	HSP	HSP11	Chr4	17823955	17824844	-0.14411	CHH	promoter
L72/H	evm.TU.Chr5.1825	HSP	HSP181	Chr5	28552712	28552780	-0.181241	CHG	promoter
L72/H	evm.TU.Chr9.2474	HSP	HSP22b	Chr9	32398451	32399214	-0.185943	CHH	promoter
L72/H	evm.TU.Chr13.1360	HSP	HSP70b	Chr13	22975271	22976113	-0.211457	CHH	promoter
L72/H	evm.TU.Chr21.1012	HSP	HSP72	Chr21	13044312	13045042	-0.276251	CHH	promoter
L72/H	evm.TU.Chr5.89	HSP	HSP70d	Chr5	1101505	1101580	-0.0462796	CG	intron
L72/H	evm.TU.Chr11.564	HSP	HSP70c	Chr11	6898850	6899012	-0.231855	CHG	intron
L72/H	evm.TU.Chr11.564	HSP	HSP70c	Chr11	6899075	6899309	-0.157882	CHG	intron
L72/H	evm.TU.Chr11.564	HSP	HSP70c	Chr11	6902997	6903215	-0.103704	CHG	intron
L72/H	evm.TU.Chr11.564	HSP	HSP70c	Chr11	6903882	6904665	-0.166262	CHH	intron
L72/H	evm.TU.Chr5.1289	CDPK	CDPK9	Chr5	23067406	23068289	-0.200938	CHH	promoter
L72/H	evm.TU.Chr7.2015	CDPK	CDPK11	Chr7	30155023	30156199	-0.195465	CHH	promoter
L72/H	evm.TU.Chr13.659	CDPK	CDPK16	Chr13	11914343	11915521	-0.249848	CHH	promoter
L72/H	evm.TU.Chr9.1331	CDPK	CDPK17	Chr9	13791188	13791272	-0.242548	CHG	intron
L72/H	evm.TU.Chr12.902	CDPK	CDPK29	Chr12	11845442	11846076	-0.315203	CHH	intron
L72/H	evm.TU.Chr12.902	CDPK	CDPK29	Chr12	11850228	11851103	-0.186592	CHH	intron
L72/H	evm.TU.Chr13.659	CDPK	CDPK16	Chr13	11909511	11909617	-0.214729	CHG	intron
L72/H	evm.TU.Chr3.2104	CDPK	CDPK1	Chr3	23055823	23056004	-0.312368	CHG	exon
L72/H	evm.TU.Chr15.515	MAPK	M2K5	Chr15	7279621	7279743	-0.239092	CHG	promoter
L72/H	evm.TU.Chr22.441	MAPK	MPK16	Chr22	7703481	7704249	-0.253212	CHH	promoter
L72/H	evm.TU.Chr22.1278	MAPK	M3K18	Chr22	17853559	17854163	-0.297971	CHH	promoter
L72/H	evm.TU.Chr6.402	MAPK	MMK2b	Chr6	4386571	4387604	-0.184013	CHH	intron
L72/H	evm.TU.Chr12.1849	MAPK	M3K1	Chr12	25140255	25141244	-0.191797	CHH	intron
L72/H	evm.TU.Chr12.1849	MAPK	M3K1	Chr12	25171347	25172316	-0.221235	CHH	intron
L72/H	evm.TU.Chr12.1849	MAPK	M3K1	Chr12	25174346	25175190	-0.1605	CHH	intron
L72/H	evm.TU.Chr12.1849	MAPK	M3K1	Chr12	25175330	25176061	-0.136244	CHH	intron
L72/H	evm.TU.Chr12.1849	MAPK	M3K1	Chr12	25175818	25175915	-0.0769373	CG	intron
L72/H	evm.TU.Chr12.1849	MAPK	M3K1	Chr12	25192250	25192360	-0.384935	CHG	intron
L72/H	evm.TU.Chr12.1849	MAPK	M3K1	Chr12	25201123	25201180	-0.0968717	CG	intron

## Sheet: Sheet10
Table S11. Identifition and expression of DNA methyltransferase and DNA demethylase genes
Number	Gene	Identifition	Ambient Low temperature treatment process
			H	L24	L48	L72
1	evm.TU.Chr1.2793	OfMET1a	9.60227	13.11	18.3018	19.1797
2	evm.TU.Chr15.697	OfMTE1b	2.45709	9.74902	20.3077	18.2711
3	evm.TU.Chr9.1290	OfCMT1	2.5127	12.8136	30.4654	33.0961
4	evm.TU.Chr3.1535	OfCMT2a	7.80804	7.76451	23.6665	29.3198
5	evm.TU.Chr3.1546	OfCMT2b	24.4336	11.8231	8.67806	7.40709
6	evm.TU.Chr9.55	OfCMT3a	6.56516	14.6326	35.253	42.4048
7	evm.TU.Chr3.2796	OfCMT3b	2.06314	4.71764	14.7392	15.2462
8	evm.TU.Chr15.1924	OfDRM1	19.9334	36.0188	29.9147	30.6741
9	evm.TU.Chr12.1484	OfDRM2	0	0	0	0.0290945
10	evm.TU.Chr10.947	OfDME	10.1399	19.3397	24.9309	21.5511
11	evm.TU.Chr3.950	OfROS1a	6.01262	13.5987	10.7204	9.86557
12	evm.TU.Chr21.1140	OfROS1b	14.69	13.0331	9.16857	7.71954
13	evm.TU.Chr15.136	OfDML2	10.0958	11.414	10.5971	9.82799
14	evm.TU.Chr21.1127	OfDML3	4.67023	6.65493	12.2479	7.78737
15	evm.TU.Chr6.526	OfDML4	10.9452	6.73849	5.47595	5.0498
16	evm.TU.Chr6.528	OfDML5	16.4171	6.68487	6.22833	5.75908
Note: The value above is the average of three biological replicates of FPKM.

[truncated: 2 more sheets: Sheet12, Sheet11]
